# Supplementary material for: A Rapid Review of Environmental Health Gaps in Antimicrobial Resistance and Water-Related Research from 1990–2020
Source: Int J Environ Res Public Health. 2022 May 27;19(11):6549. doi: 10.3390/ijerph19116549 (PMC9180282; doi:10.3390/ijerph19116549)
Supplement: Supplementary file 1 [file ijerph-19-06549-s001.zip]

Archive with 1 entries (1 files):
- ijerph-1704195-supplementary.pdf
